# Supplementary material for: Analysis of IGHA1 and other salivary proteins post half marathon in female participants
Source: PeerJ. 2023 May 11;11:e15075. doi: 10.7717/peerj.15075 (PMC10183162; doi:10.7717/peerj.15075)
Supplement: Supplemental Information 5 [file peerj-11-15075-s005.zip]

Archive with 19 entries (16 files):
- WB image/
- WB image/WB image info.pdf
- __MACOSX/
- __MACOSX/WB image/
- __MACOSX/WB image/._WB image info.pdf
- WB image/cst4_itraq.jpg
- __MACOSX/WB image/._cst4_itraq.jpg
- WB image/IGHA1_ExG.jpg
- WB image/IGHA1_NExG.jpg
- WB image/igk_itraq.jpg
- __MACOSX/WB image/._igk_itraq.jpg
- WB image/klk1_traq.jpg
- __MACOSX/WB image/._klk1_traq.jpg
- WB image/cbb gel.jpg
- __MACOSX/WB image/._cbb gel.jpg
- WB image/silver_stain.jpg
- __MACOSX/WB image/._silver_stain.jpg
- WB image/azgp1_itraq.jpg
- __MACOSX/WB image/._azgp1_itraq.jpg
